# Supplementary material for: Complex Formation of Ag+ and Li+ with Host Molecules Modeled on Intercalation of Graphite
Source: Molecules. 2024 Aug 23;29(17):3987. doi: 10.3390/molecules29173987 (PMC11396304; doi:10.3390/molecules29173987)
Supplement: Supplementary file 1 [file molecules-29-03987-s001.zip]

Archive with 1 entries (1 files):
- molecules-3163790-supplementary.pdf
